# Supplementary material for: Randomised, Double Blind, Controlled Trial of the Provision of Information about the Benefits of Organ Donation during a Family Donation Conversation
Source: PLoS One. 2016 Jun 20;11(6):e0155778. doi: 10.1371/journal.pone.0155778 (PMC4913899; doi:10.1371/journal.pone.0155778)
Supplement: S2 File — (XLSX) [file pone.0155778.s002.xlsx]

## Sheet: Sheet1
. ologit ndrconvinjo i.vidcat englishonly howoldareyou
ndrconvinjo	Coef.	Std. Err.	z	P>|z|	[95% Conf.	Interval]		ndrconvinjo	Odds Ratio	Std. Err.	z	P>|z|	[95% Conf.	Interval]
2.vidcat	-1.0915	0.17586	-6.21	0	-1.43618	-0.746817		2.vidcat	0.335714	0.0590387	-6.21	0	0.237836	0.473873
englishonly	-0.163079	0.234301	-0.7	0.486	-0.622301	0.296142		englishonly	0.849524	0.199044	-0.7	0.486	0.536708	1.34466
howoldareyou	0.0098595	0.0077749	1.27	0.205	-0.005379	0.025098		howoldareyou	1.00991	0.0078519	1.27	0.205	0.994636	1.02542
/cut1	-2.67999	0.413548			-3.49053	-1.86945		/cut1	-2.67999	0.413548			-3.49053	-1.86945
/cut2	-0.575419	0.390367			-1.34052	0.189687		/cut2	-0.575419	0.390367			-1.34052	0.189687
/cut3	0.135466	0.388053			-0.625104	0.896036		/cut3	0.135466	0.388053			-0.625104	0.896036
/cut4	2.7123	0.424768			1.87977	3.54483		/cut4	2.7123	0.424768			1.87977	3.54483
ologit njomakerightdecis i.vidcat englishonly howoldareyou
njomakerightdecis	Coef.	Std. Err.	z	P>|z|	[95% Conf.	Interval]		njomakerightdecis	Odds Ratio	Std. Err.	z	P>|z|	[95% Conf.	Interval]
2.vidcat	-0.352957	0.181574	-1.94	0.052	-0.708835	0.002922		2.vidcat	0.702608	0.127575	-1.94	0.052	0.492217	1.00293
englishonly	0.598636	0.250627	2.39	0.017	0.107417	1.08986		englishonly	1.81964	0.456049	2.39	0.017	1.1134	2.97384
howoldareyou	-0.0047564	0.0083117	-0.57	0.567	-0.0210471	0.0115343		howoldareyou	0.995255	0.0082723	-0.57	0.567	0.979173	1.0116
/cut1	-5.38335	0.812394			-6.97561	-3.79109		/cut1	-5.38335	0.812394			-6.97561	-3.79109
/cut2	-3.75684	0.509988			-4.75639	-2.75728		/cut2	-3.75684	0.509988			-4.75639	-2.75728
/cut3	-2.41431	0.434264			-3.26545	-1.56317		/cut3	-2.41431	0.434264			-3.26545	-1.56317
/cut4	0.0290618	0.411724			-0.777902	0.836025		/cut4	0.0290618	0.411724			-0.777902	0.836025
. ologit ndrgivejotoomuch i.vidcat englishonly howoldareyou
ndrgivejotoomuch	Coef.	Std. Err.	z	P>|z|	[95% Conf.	Interval]		ndrgivejotoomuch	Odds Ratio	Std. Err.	z	P>|z|	[95% Conf.	Interval]
2.vidcat	-0.354161	0.185307	-1.91	0.056	-0.717356	0.0090342		2.vidcat	0.701762	0.130041	-1.91	0.056	0.488041	1.00907
englishonly	-0.768203	0.254453	-3.02	0.003	-1.26692	-0.269485		englishonly	0.463846	0.118027	-3.02	0.003	0.281698	0.763773
howoldareyou	0.0052804	0.0083467	0.63	0.527	-0.0110788	0.0216395		howoldareyou	1.00529	0.0083909	0.63	0.527	0.988982	1.02188
/cut1	-2.47909	0.433825			-3.32937	-1.62881		/cut1	-2.47909	0.433825			-3.32937	-1.62881
/cut2	0.504902	0.416921			-0.312249	1.32205		/cut2	0.504902	0.416921			-0.312249	1.32205
/cut3	1.59279	0.426274			0.757311	2.42827		/cut3	1.59279	0.426274			0.757311	2.42827
/cut4	2.79961	0.47039			1.87766	3.72156		/cut4	2.79961	0.47039			1.87766	3.72156
ologit njoneededmoreinfo i.vidcat englishonly howoldareyou								njoneededmoreinfo	Odds Ratio	Std. Err.	z	P>|z|	[95% Conf.	Interval]
njoneededmoreinfo	Coef.	Std. Err.	z	P>|z|	[95% Conf.	Interval]
								2.vidcat	2.82764	0.498783	5.89	0	2.00113	3.99551
2.vidcat	1.03944	0.176396	5.89	0	0.693714	1.38517		englishonly	0.860982	0.205267	-0.63	0.53	0.539584	1.37382
englishonly	-0.149681	0.238411	-0.63	0.53	-0.616958	0.317595		howoldareyou	0.995529	0.0077464	-0.58	0.565	0.980462	1.01083
howoldareyou	-0.004481	0.0077812	-0.58	0.565	-0.0197318	0.0107699
								/cut1	-2.68475	0.427673			-3.52298	-1.84653
/cut1	-2.68475	0.427673			-3.52298	-1.84653		/cut2	-0.0515283	0.39641			-0.828479	0.725422
/cut2	-0.0515283	0.39641			-0.828479	0.725422		/cut3	1.17741	0.400332			0.392772	1.96205
/cut3	1.17741	0.400332			0.392772	1.96205		/cut4	3.40979	0.447472			2.53276	4.28682
/cut4	3.40979	0.447472			2.53276	4.28682
ologit nnotmanycandonate i.vidcat englishonly howoldareyou
nnotmanycandonate	Coef.	Std. Err.	z	P>|z|	[95% Conf.	Interval]		nnotmanycandonate	Odds Ratio	Std. Err.	z	P>|z|	[95% Conf.	Interval]
2.vidcat	-2.13435	0.197531	-10.81	0	-2.5215	-1.74719		2.vidcat	0.118322	0.0233722	-10.81	0	0.0803392	0.174263
englishonly	-0.538334	0.239268	-2.25	0.024	-1.00729	-0.0693777		englishonly	0.58372	0.139665	-2.25	0.024	0.365207	0.932974
howoldareyou	-0.0152519	0.0076791	-1.99	0.047	-0.0303028	-0.0002011		howoldareyou	0.984864	0.0075629	-1.99	0.047	0.970152	0.999799
/cut1	-6.16638	0.506345			-7.1588	-5.17396		/cut1	-6.16638	0.506345			-7.1588	-5.17396
/cut2	-4.02995	0.433488			-4.87957	-3.18033		/cut2	-4.02995	0.433488			-4.87957	-3.18033
/cut3	-2.63108	0.410474			-3.43559	-1.82656		/cut3	-2.63108	0.410474			-3.43559	-1.82656
/cut4	-0.605455	0.391782			-1.37333	0.162424		/cut4	-0.605455	0.391782			-1.37333	0.162424
